# Supplementary material for: DeTOKI identifies and characterizes the dynamics of chromatin TAD-like domains in a single cell
Source: Genome Biol. 2021 Jul 27;22:217. doi: 10.1186/s13059-021-02435-7 (PMC8314462; doi:10.1186/s13059-021-02435-7)
Supplement: Supplementary file 3 — Additional file 3: Table S1. The statistics of predicted TAD-like domains using three methods with Tan’s data. [file 13059_2021_2435_MOESM3_ESM.csv]

	IS_TADs_length	IS_TADs_number	deDoc_TADs_length	deDoc_TADs_number	deTOKI_TADs_length	deTOKI_TADs_number			40kb binsize. Value in parentheses represents variance
GM12878#1	13.58(70.20)	4230	28.46(4760.69)	3177	21.85(103.21)	2665
GM12878#2	13.10(69.57)	4835	27.07(4548.84)	3707	21.86(114.80)	2914
GM12878#3	13.35(72.27)	4749	32.81(6354.20)	3712	21.43(108.97)	2976
GM12878#4	14.68(74.54)	2988	30.13(878.33)	1558	22.26(85.55)	1973
GM12878#5	13.45(69.67)	4716	26.95(3726.56)	3924	21.45(110.56)	2978
GM12878#6	13.49(72.61)	4719	24.80(2848.80)	3724	21.83(112.66)	2931
GM12878#7	14.44(73.69)	4397	26.99(3288.81)	3411	22.49(103.26)	2838
GM12878#8	nan(nan)	0	nan(nan)	0	nan(nan)	0
GM12878#9	14.02(72.33)	4443	27.03(3325.67)	3412	21.66(104.73)	2897
GM12878#10	13.52(71.29)	4705	24.71(3065.80)	3510	21.52(140.00)	2970
GM12878#11	13.87(73.46)	4482	30.88(4361.57)	3996	21.51(119.86)	2899
GM12878#12	14.39(73.31)	4330	26.32(2601.24)	3618	21.78(122.84)	2866
GM12878#13	13.82(68.11)	4582	23.21(1996.18)	3467	21.35(141.84)	2988
GM12878#14	13.79(69.39)	4617	25.92(3044.52)	3587	22.01(133.63)	2899
GM12878#15	13.73(75.95)	4614	29.97(4376.40)	3999	21.76(114.43)	2930
GM12878#16	13.60(71.68)	4663	22.11(2930.37)	2661	20.49(100.51)	3099
GM12878#17	13.71(71.39)	4615	25.85(3419.68)	3650	21.54(120.99)	2967
PBMC#1	13.12(73.36)	4795	30.55(4419.32)	4887	21.32(115.45)	2983
PBMC#2	13.78(77.93)	4616	32.77(5053.32)	4132	21.93(107.06)	2922
PBMC#3	12.62(70.79)	5020	32.08(6122.00)	5114	21.37(105.20)	2979
PBMC#4	12.81(74.33)	4944	36.21(8308.09)	4870	21.28(110.65)	2999
PBMC#5	12.89(76.23)	4918	29.39(5295.21)	5498	21.98(122.52)	2903
PBMC#6	13.35(73.61)	4754	36.20(6731.47)	4430	21.66(114.44)	2952
PBMC#7	13.37(76.27)	4755	31.91(4914.37)	4012	21.59(119.83)	2946
PBMC#8	12.98(71.09)	4883	34.92(7153.06)	4980	21.27(115.81)	2989
PBMC#9	13.86(81.88)	4569	30.69(4740.12)	3981	21.77(120.29)	2920
PBMC#10	13.15(72.86)	4822	31.57(5096.15)	4630	21.74(117.07)	2925
PBMC#11	12.81(75.08)	4919	28.94(4845.11)	5550	21.54(115.90)	2956
PBMC#12	12.78(73.16)	4964	34.90(6809.65)	5048	21.49(118.66)	2973
PBMC#13	12.51(73.76)	5061	32.15(6101.34)	4867	21.43(112.75)	2963
PBMC#14	13.93(79.66)	4549	30.09(4003.50)	3479	21.71(104.51)	2934
PBMC#15	13.22(74.66)	4771	33.22(6167.22)	4978	21.99(123.23)	2895
PBMC#16	12.44(68.94)	5066	28.47(5250.12)	5508	21.19(116.55)	2995
PBMC#17	12.93(71.07)	4903	33.38(5853.39)	4737	21.47(114.32)	2971
PBMC#18	13.81(78.31)	4596	29.90(4350.87)	3517	21.41(105.25)	2973
