# Supplementary material for: DeTOKI identifies and characterizes the dynamics of chromatin TAD-like domains in a single cell
Source: Genome Biol. 2021 Jul 27;22:217. doi: 10.1186/s13059-021-02435-7 (PMC8314462; doi:10.1186/s13059-021-02435-7)
Supplement: Supplementary file 4 — Additional file 4: Table S2. The statistics of predicted TAD-like domains using three methods with Flyamer’s data. [file 13059_2021_2435_MOESM4_ESM.csv]

	IS_TADs_length	IS_TADs_number	deDoc_TADs_length	deDoc_TADs_number	deTOKI_TADs_length	deTOKI_TADs_number			40kb binsize. Value in parentheses represents variance
2_oocyte_SN	14.58(79.62)	4050	25.38(349.60)	2328	22.23(107.05)	2667
6_oocyte_SN	14.52(75.83)	4069	16.98(369.41)	2614	21.18(114.52)	2797
3_oocyte_SN	14.26(74.61)	4145	17.46(260.89)	2371	22.06(130.97)	2684
9_oocyte_SN	13.28(74.61)	4444	15.88(264.37)	3402	21.79(117.45)	2719
8_oocyte_SN	13.46(70.74)	4390	15.75(262.81)	2357	22.13(126.59)	2677
13_oocyte_SN	14.08(76.50)	4195	14.65(190.10)	2728	22.20(142.80)	2656
11_oocyte_SN	13.35(70.96)	4426	14.68(121.10)	2413	22.27(138.99)	2663
14_oocyte_SN	13.38(71.96)	4413	12.48(139.50)	4045	21.29(141.73)	2776
16_oocyte_SN	12.31(63.73)	4802	13.36(152.74)	2202	21.29(126.78)	2775
18_oocyte_SN	12.82(69.27)	4610	12.31(134.33)	3576	21.36(126.53)	2762
19_oocyte_SN	12.82(72.97)	4603	13.87(100.86)	2321	22.83(143.42)	2583
21_oocyte_SN	14.57(78.88)	4060	17.12(219.18)	2261	22.33(129.60)	2651
20_oocyte_SN	14.17(79.54)	4168	17.31(303.24)	2362	21.96(128.43)	2696
23_oocyte_SN	13.38(73.68)	4417	16.59(169.08)	2581	22.18(137.77)	2663
22_oocyte_SN	14.12(80.81)	4184	15.23(252.83)	2287	21.96(141.27)	2695
28_oocyte_SN	14.00(73.70)	4221	15.54(208.12)	2627	21.41(124.18)	2754
27_oocyte_SN	13.67(71.71)	4318	19.72(265.34)	2918	22.41(150.38)	2631
29_oocyte_SN	13.53(70.87)	4367	13.69(198.24)	2660	21.24(126.09)	2784
31_oocyte_SN	13.69(72.22)	4316	14.86(219.75)	2632	21.71(122.36)	2724
1_oocyte_NSN	13.94(76.76)	4240	16.35(337.84)	2430	22.07(139.74)	2677
4_oocyte_NSN	14.18(77.24)	4172	13.83(162.95)	2505	22.32(140.09)	2649
5_oocyte_NSN	14.02(73.57)	4217	13.76(184.26)	2733	21.33(130.50)	2766
10_oocyte_NSN	13.58(75.29)	4352	13.94(163.33)	2649	21.69(128.60)	2725
12_oocyte_NSN	13.45(72.17)	4387	12.69(129.27)	3401	21.69(125.07)	2721
15_oocyte_NSN	13.29(73.47)	4442	14.04(195.53)	3980	22.14(135.92)	2664
17_oocyte_NSN	13.63(76.01)	4329	13.83(172.12)	2866	21.86(133.12)	2705
26_oocyte_NSN	12.97(72.88)	4553	13.28(155.56)	3107	21.66(133.61)	2730
25_oocyte_NSN	12.35(69.22)	4777	13.71(139.70)	2122	21.81(131.13)	2710
30_oocyte_NSN	12.52(66.76)	4718	13.31(147.47)	2068	22.01(132.42)	2689
32_oocyte_NSN	13.02(68.50)	4537	14.16(178.43)	2691	21.85(129.28)	2699
60_zygote_mat	10.58(57.55)	5569	12.43(127.76)	3734	19.68(102.07)	3003
64_zygote_mat	11.43(75.26)	5147	13.96(170.03)	3771	20.22(112.83)	2893
66_zygote_mat	11.01(61.04)	5356	12.53(168.72)	4228	20.07(102.77)	2945
67_zygote_mat	10.48(55.89)	5626	12.51(167.62)	4985	18.65(91.16)	3170
69_zygote_mat	10.98(59.07)	5378	12.47(140.59)	3602	19.92(98.28)	2969
71_zygote_mat	10.58(56.52)	5571	12.38(130.51)	3783	19.35(99.11)	3057
73_zygote_mat	11.27(63.99)	5225	12.61(97.19)	5959	19.66(104.19)	3008
76_zygote_mat	10.95(61.19)	5381	11.96(81.02)	7485	18.78(98.83)	3137
78_zygote_mat	10.55(56.99)	5586	12.10(111.82)	3856	19.25(99.89)	3067
81_zygote_mat	12.81(339.11)	4162	15.72(381.04)	2968	19.72(269.58)	2318
