# Supplementary material for: DeTOKI identifies and characterizes the dynamics of chromatin TAD-like domains in a single cell
Source: Genome Biol. 2021 Jul 27;22:217. doi: 10.1186/s13059-021-02435-7 (PMC8314462; doi:10.1186/s13059-021-02435-7)
Supplement: Supplementary file 5 — Additional file 5: Table S3. The statistics of predicted TAD-like domains using three methods with Li’s data. [file 13059_2021_2435_MOESM5_ESM.csv]

	IS_TADs_length	IS_TADs_number	deDoc_TADs_length	deDoc_TADs_number	deTOKI_TADs_length	deTOKI_TADs_number			40kb binsize. Value in parentheses represents variance
JL_392_1.ACTTGA	11.06(60.83)	5344	15.56(106.54)	14933	17.69(101.72)	3339
JL_392_1.CGATGT	11.20(55.71)	5284	14.46(83.91)	12723	18.85(111.70)	3139
JL_392_1.GCCAAT	10.90(53.42)	5435	14.22(82.85)	10472	19.31(126.24)	3063
JL_392_1.TAGCTT	10.70(50.45)	5540	14.46(82.78)	13448	19.12(116.50)	3093
JL_392_10.ACTTGA	11.05(57.11)	5340	16.63(134.92)	12250	17.73(104.51)	3313
JL_392_10.CGATGT	11.98(83.14)	4902	17.36(141.35)	7982	18.16(117.79)	3252
JL_392_10.GCCAAT	10.38(49.46)	5703	14.48(73.19)	15730	17.70(93.21)	3332
JL_392_10.TAGCTT	12.43(85.38)	4722	14.82(79.82)	16781	17.22(94.17)	3433
JL_392_2.ACTTGA	12.67(92.97)	4649	19.59(211.94)	6324	18.33(133.82)	3216
JL_392_2.CGATGT	10.84(52.87)	5453	14.99(102.10)	10078	18.06(95.14)	3279
JL_392_2.TAGCTT	10.79(52.19)	5496	13.66(74.19)	11233	18.75(104.30)	3160
JL_392_4.ACTTGA	13.39(87.52)	4390	16.98(117.39)	10333	17.51(102.59)	3378
JL_392_4.CGATGT	11.28(62.21)	5241	16.35(111.24)	10218	18.46(106.64)	3204
JL_392_4.GCCAAT	10.38(52.79)	5693	14.88(88.81)	15551	17.36(89.04)	3406
JL_392_4.TAGCTT	10.84(52.76)	5468	14.60(97.61)	11869	19.19(120.53)	3075
JL_392_5.ACTTGA	10.76(57.20)	5502	14.12(67.08)	14183	17.84(96.26)	3306
JL_392_5.CGATGT	10.99(51.50)	5385	14.53(96.34)	15586	19.50(130.40)	3031
JL_392_5.GCCAAT	10.85(56.85)	5439	14.12(68.86)	16194	18.07(101.89)	3278
JL_392_5.TAGCTT	10.32(50.65)	5736	14.96(88.81)	15414	17.47(90.32)	3389
JL_392_6.ACTTGA	10.81(55.45)	5466	15.30(96.33)	11359	18.11(106.46)	3268
JL_392_6.CGATGT	15.23(129.73)	3833	20.62(231.27)	6784	17.87(124.80)	3302
JL_392_6.GCCAAT	11.07(54.36)	5359	14.34(76.64)	12713	18.58(106.70)	3182
JL_392_6.TAGCTT	11.23(56.30)	5270	16.53(119.15)	10019	18.71(114.16)	3158
JL_392_7.ACTTGA	11.25(56.47)	5250	15.52(112.62)	13551	18.65(111.25)	3174
JL_392_7.CGATGT	11.03(58.13)	5352	15.84(111.39)	12157	17.84(107.82)	3300
JL_392_7.GCCAAT	10.93(52.53)	5424	15.04(103.62)	12000	18.96(121.05)	3120
JL_392_7.TAGCTT	10.53(50.53)	5618	14.40(76.80)	13226	17.93(96.81)	3294
JL_392_8.ACTTGA	11.27(55.07)	5265	13.11(64.42)	10620	20.52(129.66)	2886
JL_392_8.CGATGT	11.05(56.83)	5371	13.47(70.64)	10595	19.84(121.45)	2984
JL_392_8.GCCAAT	11.40(57.07)	5201	12.88(45.67)	9723	21.40(121.71)	2767
JL_392_8.TAGCTT	22.13(459.31)	2574	24.68(469.08)	1087	19.41(161.93)	3037
JL_392_9.ACTTGA	10.92(52.25)	5430	14.54(82.13)	11942	19.94(124.52)	2965
JL_392_9.CGATGT	10.49(56.64)	5633	15.67(96.51)	14001	17.34(87.57)	3409
JL_392_9.GCCAAT	10.70(51.77)	5532	13.99(86.49)	17036	18.27(97.74)	3233
JL_392_9.TAGCTT	11.30(53.47)	5244	13.84(55.07)	11951	19.87(127.41)	2976
JL_443.ACTTGA	12.77(92.73)	4592	16.82(140.44)	12084	17.76(104.02)	3325
JL_443.CGATGT	15.75(146.54)	3701	20.75(214.51)	5748	18.46(147.25)	3193
JL_443.GCCAAT	21.43(656.01)	2616	24.44(564.16)	2058	18.36(145.19)	3178
JL_443.TAGCTT	14.38(104.77)	4077	18.09(161.12)	7285	18.31(139.57)	3213
JL_444.ACTTGA	11.54(66.39)	5108	17.90(165.06)	10477	18.02(104.15)	3278
JL_444.CGATGT	11.58(70.27)	5088	17.19(160.87)	10149	17.82(108.09)	3321
JL_444.GCCAAT	10.80(59.75)	5478	16.04(113.24)	11753	18.07(103.58)	3274
JL_444.TAGCTT	15.08(122.68)	3884	20.80(245.16)	4741	18.57(142.40)	3180
JL_445.ACTTGA	11.76(74.78)	5007	17.58(157.37)	9448	18.07(115.78)	3273
JL_445.CGATGT	14.78(121.95)	3973	18.73(169.79)	7688	18.41(151.42)	3197
JL_445.GCCAAT	14.18(101.38)	4138	18.80(170.61)	8833	17.81(119.87)	3300
JL_445.TAGCTT	14.34(104.74)	4094	18.88(168.25)	7175	18.28(139.58)	3229
JL_446.ACTTGA	13.60(128.30)	4280	18.86(205.74)	8625	18.19(115.02)	3246
JL_446.CGATGT	16.17(181.66)	3601	22.34(391.57)	3795	18.81(158.44)	3132
JL_446.GCCAAT	12.95(96.71)	4537	18.83(188.20)	8542	18.22(133.33)	3229
JL_446.TAGCTT	13.86(134.95)	4212	18.64(191.10)	5752	18.19(129.52)	3238
JL_447.ACTTGA	10.99(56.85)	5386	15.55(103.79)	12739	18.09(111.72)	3260
JL_447.CGATGT	16.55(177.82)	3529	22.29(253.89)	5161	18.10(136.36)	3254
JL_447.GCCAAT	11.70(71.15)	5044	16.38(115.43)	12497	17.91(106.87)	3301
JL_447.TAGCTT	10.98(56.40)	5386	15.19(98.23)	13241	17.93(112.55)	3292
JL_457_1.ACTTGA	14.28(99.68)	4106	19.22(185.70)	7071	19.17(180.27)	3073
JL_457_1.CGATGT	17.35(206.14)	3364	26.66(483.25)	2832	19.52(166.29)	3022
JL_457_1.GCCAAT	13.74(119.67)	4254	19.33(235.22)	7751	18.93(143.25)	3116
JL_457_1.TAGCTT	14.94(114.65)	3918	22.31(309.05)	4370	19.93(179.98)	2958
JL_457_10.ACTTGA	14.15(108.22)	4140	17.20(124.04)	15245	19.02(145.82)	3095
JL_457_10.CGATGT	14.41(106.81)	4066	21.16(234.10)	6332	18.85(150.49)	3121
JL_457_10.GCCAAT	13.76(116.24)	4253	19.72(197.39)	5366	18.58(144.31)	3175
JL_457_10.TAGCTT	16.28(150.82)	3591	22.64(266.99)	6847	19.56(188.70)	3013
JL_457_11.ACTTGA	13.87(109.14)	4223	18.13(153.56)	11277	18.86(139.18)	3124
JL_457_11.CGATGT	11.88(74.24)	4954	18.67(186.67)	6195	18.84(147.09)	3124
JL_457_11.GCCAAT	13.26(98.21)	4422	21.13(256.91)	5712	18.65(157.62)	3165
JL_457_11.TAGCTT	14.00(127.46)	4171	21.68(256.04)	4710	19.09(157.74)	3087
JL_457_12.ACTTGA	14.18(99.13)	4119	19.47(187.87)	7743	19.32(169.89)	3050
JL_457_12.CGATGT	14.35(99.66)	4083	19.70(175.11)	6947	19.35(170.23)	3045
JL_457_12.GCCAAT	13.79(104.86)	4240	19.45(186.01)	8428	18.88(165.17)	3121
JL_457_12.TAGCTT	14.54(104.14)	4028	20.90(236.56)	5401	19.31(169.44)	3050
JL_457_2.ACTTGA	13.31(94.37)	4405	19.22(190.19)	6271	19.00(147.64)	3103
JL_457_2.CGATGT	14.97(125.85)	3901	21.11(227.26)	6162	19.46(171.81)	3031
JL_457_2.GCCAAT	13.02(97.99)	4491	19.91(197.95)	6228	19.42(165.99)	3028
JL_457_2.TAGCTT	12.22(94.46)	4794	19.48(202.03)	6843	18.87(143.04)	3120
JL_457_3.ACTTGA	11.61(74.29)	5065	17.15(131.93)	11627	18.79(141.26)	3144
JL_457_3.CGATGT	14.90(126.15)	3913	20.73(264.19)	3942	18.84(159.68)	3120
JL_457_3.GCCAAT	14.30(158.25)	4076	20.88(309.92)	4965	18.61(131.95)	3176
JL_457_3.TAGCTT	14.58(113.31)	4028	20.11(220.18)	6217	19.49(169.30)	3019
JL_457_4.ACTTGA	15.53(135.80)	3764	21.88(307.84)	4501	18.92(168.84)	3111
JL_457_4.CGATGT	14.21(150.05)	4100	22.18(357.29)	4000	18.92(147.37)	3116
JL_457_4.GCCAAT	11.44(67.68)	5149	18.88(200.86)	7036	19.05(151.94)	3101
JL_457_4.TAGCTT	13.98(97.93)	4182	19.73(219.47)	6706	19.13(156.24)	3086
JL_457_5.ACTTGA	11.68(74.66)	5031	17.76(166.36)	6969	18.97(152.20)	3105
JL_457_5.CGATGT	13.60(102.19)	4303	20.51(227.36)	6016	19.49(164.47)	3018
JL_457_5.GCCAAT	11.79(72.80)	4992	17.37(133.41)	10642	18.49(134.17)	3191
JL_457_5.TAGCTT	14.27(106.09)	4111	19.10(179.81)	10756	19.36(169.52)	3042
JL_457_6.ACTTGA	14.25(100.91)	4113	18.92(181.11)	8083	19.24(171.46)	3064
JL_457_6.CGATGT	18.10(223.40)	3207	30.03(659.88)	1457	19.66(172.64)	2996
JL_457_6.GCCAAT	12.46(79.37)	4707	19.35(197.77)	6429	19.06(142.77)	3098
JL_457_6.TAGCTT	15.36(123.29)	3798	24.03(426.11)	2744	19.50(171.32)	3019
JL_457_7.ACTTGA	11.23(60.67)	5264	18.66(173.56)	8414	18.82(142.68)	3129
JL_457_7.CGATGT	16.88(163.48)	3472	23.47(321.16)	4938	19.32(175.47)	3053
JL_457_7.GCCAAT	12.19(75.74)	4828	18.14(159.86)	12093	18.24(118.96)	3238
JL_457_7.TAGCTT	11.72(77.07)	5010	19.78(221.23)	8965	18.96(141.63)	3113
JL_457_8.ACTTGA	11.35(61.95)	5202	18.89(188.97)	7083	18.65(127.92)	3162
JL_457_8.CGATGT	15.27(120.38)	3835	20.89(220.96)	7261	19.33(173.90)	3043
JL_457_8.GCCAAT	12.06(84.98)	4878	17.86(151.57)	7425	19.02(151.75)	3103
JL_457_8.TAGCTT	14.33(116.65)	4072	20.98(265.86)	6048	19.01(151.94)	3106
JL_457_9.ACTTGA	12.47(87.95)	4717	18.65(148.45)	10689	18.30(130.57)	3220
JL_457_9.CGATGT	11.63(71.58)	5052	18.69(213.31)	10640	18.70(136.97)	3149
JL_457_9.GCCAAT	11.00(57.89)	5367	17.74(146.40)	10158	18.29(123.39)	3227
JL_458_1.ACTTGA	15.31(130.98)	3824	21.83(247.16)	6534	19.52(160.42)	3023
JL_458_1.CGATGT	15.62(145.94)	3728	21.64(294.09)	4406	19.72(168.24)	2983
JL_458_1.GCCAAT	14.79(121.34)	3957	20.69(211.83)	8770	19.26(160.83)	3063
JL_458_1.TAGCTT	16.79(164.22)	3457	23.18(375.21)	5019	19.45(157.45)	3033
JL_458_10.ACTTGA	13.79(107.22)	4243	19.90(213.07)	9074	19.21(158.22)	3066
JL_458_10.CGATGT	17.80(215.27)	3270	25.46(366.13)	2586	19.42(144.89)	3046
JL_458_10.GCCAAT	14.25(98.67)	4117	21.27(310.92)	6626	19.55(167.30)	3014
JL_458_10.TAGCTT	20.46(318.64)	2820	36.98(1057.06)	1005	19.30(165.83)	3039
JL_458_11.ACTTGA	18.92(245.90)	3065	26.59(419.83)	2831	19.64(162.68)	3004
JL_458_11.CGATGT	14.68(115.85)	3986	20.61(289.27)	6303	19.16(141.67)	3079
JL_458_11.GCCAAT	10.62(54.17)	5563	16.83(129.64)	11775	18.88(131.43)	3125
JL_458_11.TAGCTT	15.49(134.04)	3776	22.13(296.45)	5718	19.71(166.31)	2997
JL_458_12.ACTTGA	11.84(75.07)	4960	17.55(133.00)	10677	19.05(153.09)	3092
JL_458_12.CGATGT	15.40(137.30)	3800	23.10(332.10)	3555	19.68(166.70)	3005
JL_458_12.GCCAAT	15.53(128.68)	3758	23.46(378.61)	4435	19.40(163.49)	3039
JL_458_12.TAGCTT	122.30(23714.80)	324	74.50(19400.41)	125	19.00(162.89)	3050
JL_458_2.ACTTGA	34.02(1247.07)	1661	41.13(1500.72)	1333	19.21(159.64)	3075
JL_458_2.CGATGT	13.70(113.38)	4282	18.90(189.97)	8514	19.20(150.96)	3070
JL_458_2.GCCAAT	14.32(100.17)	4093	19.96(206.39)	6901	19.64(160.00)	3003
JL_458_2.TAGCTT	16.07(146.75)	3637	23.03(306.55)	4656	19.58(161.90)	3016
JL_458_3.ACTTGA	16.20(165.02)	3586	22.14(306.65)	6167	19.14(154.11)	3082
JL_458_3.CGATGT	12.95(91.28)	4540	18.70(178.68)	9713	19.89(172.58)	2967
JL_458_3.GCCAAT	15.09(123.15)	3876	21.88(269.69)	4098	19.71(160.17)	2994
JL_458_3.TAGCTT	27.60(738.86)	2052	35.02(1390.41)	489	19.34(148.09)	3057
JL_458_4.ACTTGA	11.55(72.93)	5096	17.39(136.55)	12014	18.76(138.31)	3140
JL_458_4.CGATGT	14.28(112.35)	4097	19.80(215.19)	10635	19.41(164.01)	3037
JL_458_4.GCCAAT	15.50(132.54)	3773	22.90(344.90)	7530	19.74(170.08)	2995
JL_458_4.TAGCTT	14.54(112.16)	4029	21.39(261.66)	7506	19.05(151.94)	3100
JL_458_5.ACTTGA	14.50(124.32)	4038	18.22(162.43)	9363	19.04(148.43)	3104
JL_458_5.CGATGT	11.14(63.84)	5299	17.18(142.42)	11441	19.27(145.06)	3061
JL_458_5.GCCAAT	16.13(154.17)	3620	21.63(280.34)	7630	19.57(177.04)	3012
JL_458_5.TAGCTT	25.04(601.31)	2281	40.77(1924.82)	807	19.70(164.67)	2990
JL_458_6.ACTTGA	14.06(101.41)	4168	19.13(203.16)	6225	19.16(160.21)	3069
JL_458_6.CGATGT	130.82(28487.85)	282	92.73(20571.99)	77	19.32(160.23)	3046
JL_458_6.GCCAAT	14.35(94.22)	4084	19.32(178.61)	6641	19.58(176.62)	3012
JL_458_6.TAGCTT	18.41(224.80)	3159	27.46(560.84)	1898	19.96(166.96)	2956
JL_458_7.ACTTGA	10.63(53.84)	5552	15.89(102.81)	13306	18.46(120.88)	3199
JL_458_7.CGATGT	11.94(83.41)	4919	17.58(128.23)	11052	19.15(158.52)	3082
JL_458_7.GCCAAT	10.88(53.26)	5432	15.20(93.85)	14635	18.75(106.50)	3147
JL_458_7.TAGCTT	10.73(54.93)	5506	15.58(97.15)	13139	18.77(127.84)	3152
JL_458_8.ACTTGA	13.80(101.58)	4255	17.89(152.66)	12398	19.00(151.16)	3100
JL_458_8.CGATGT	21.57(349.93)	2675	29.45(545.50)	2212	19.81(168.19)	2979
JL_458_8.GCCAAT	12.96(99.34)	4525	19.36(182.83)	13103	18.81(135.57)	3138
JL_458_8.TAGCTT	13.71(92.98)	4275	17.40(134.97)	10537	19.41(161.44)	3040
JL_458_9.ACTTGA	14.05(103.98)	4150	18.29(153.00)	10079	18.94(148.88)	3112
JL_458_9.CGATGT	122.69(29653.58)	272	71.63(48747.46)	54	19.34(156.29)	3051
JL_458_9.GCCAAT	14.12(114.70)	4139	18.95(170.01)	8635	19.08(157.60)	3083
JL_458_9.TAGCTT	104.19(17181.91)	391	84.92(16299.05)	98	19.55(169.34)	3011
