# Supplementary material for: DeTOKI identifies and characterizes the dynamics of chromatin TAD-like domains in a single cell
Source: Genome Biol. 2021 Jul 27;22:217. doi: 10.1186/s13059-021-02435-7 (PMC8314462; doi:10.1186/s13059-021-02435-7)
Supplement: Supplementary file 7 — Additional file 7: Table S5. The description of used Hi-C and single-cell Hi-C data. [file 13059_2021_2435_MOESM7_ESM.xlsx]

## Sheet: Sheet1
Dataset	Data type	Cell type we used	Resolution	Contacts Number	Sparsity (chr1 intra-chromosomal contact matrix)	Dynamic range	Available
Dixon. Data	Ensemble Hi-C	IMR90	20kb	354M	0.918	[1,16]	GSE35156
Dixon. Data	Ensemble Hi-C	IMR90	40kb	354M	0.8081	[1,30]	GSE35156
Dixon. Data	Ensemble Hi-C	IMR90	80kb	354M	0.5609	[1,57]	GSE35156
Dixon. Data	Ensemble Hi-C	mESC	40kb	476M	0.7686	[1,52]	GSE35156
1/800 Downsample data	Simulated data	IMR90	20kb	0.44M	0.9998	[1,1]	\
1/800 Downsample data	Simulated data	IMR90	40kb	0.44M	0.9994	[1,2]	\
1/800 Downsample data	Simulated data	IMR90	80kb	0.44M	0.9977	[1,2]	\
K562 data	Ensemble Hi-C	K562	40kb	491M	0.7948	[1,99]	https://bigd.big.ac.cn/gsa/s/83404P0d
Rao. Data	Ensemble Hi-C	GM12878	40kb	4.9B	0.1849	[1,196]	GSE63525
Simulated Bulk Hi-C	Simulated data	GM12878 chr18:10-15Mb	40kb	0.35M	\	\	\
Simulated Bulk Hi-C	Simulated data	GM12878 chr18:50-55Mb	40kb	0.35M	\	\	\
D=500 Simulated Single-cell Hi-C	Simulated data	GM12878 chr18:10-15Mb	40kb	1000	\	\	\
D=750 Simulated Single-cell Hi-C	Simulated data	GM12878 chr18:10-15Mb	40kb	1000	\	\	\
D=1000 Simulated Single-cell Hi-C	Simulated data	GM12878 chr18:10-15Mb	40kb	1000	\	\	\
D=500 Simulated Single-cell Hi-C	Simulated data	GM12878 chr18:50-55Mb	40kb	1000	\	\	\
D=750 Simulated Single-cell Hi-C	Simulated data	GM12878 chr18:50-55Mb	40kb	1000	\	\	\
D=1000 Simulated Single-cell Hi-C	Simulated data	GM12878 chr18:50-55Mb	40kb	1000	\	\	\
Tan. Data	Single-cell Hi-C	16 GM12878 cells & 18 PBMC cells	40kb	~1M/cell	99.66-99.81%	[1,4]	GSE117876
Flyamer. Data	Single-cell Hi-C	30 Mouse oocytes	40kb	0.4-1M/cell	99.46-99.89%	[1,3]-[1,8]	GSE80006
Li. Data	Single-cell Hi-C	150 mESCs	40kb	~0.1M/cell	99.94-99.98%	[1,2]	GSE119171
					Defination of sparsity: the mean percentage of 0 in rows except 120-144Mb (hg18 & hg19) or 84.8-87.2Mb (mm9).
					Definaton of dynamic range: the 99% confidential interval of contacts number in chr1 contact matrix entries which have contact and are not on diagonal.
